# Supplementary material for: In Vitro Cytotoxicity Evaluation of Plastoquinone Analogues against Colorectal and Breast Cancers along with In Silico Insights
Source: Pharmaceuticals (Basel). 2022 Oct 14;15(10):1266. doi: 10.3390/ph15101266 (PMC9609592; doi:10.3390/ph15101266)
Supplement: Supplementary file 1 [file pharmaceuticals-15-01266-s001.zip]

Archive with 1 entries (1 files):
- pharmaceuticals-1935459-supplementary.pdf
